# Supplementary material for: Bidirectional association between depression and diabetic nephropathy by meta-analysis
Source: PLoS One. 2022 Dec 20;17(12):e0278489. doi: 10.1371/journal.pone.0278489 (PMC9767359; doi:10.1371/journal.pone.0278489)
Supplement: S1 Data — (XLS) [file pone.0278489.s005.xls]

## Sheet: included studies
Diabetic nephropathy causes depression
number	name of the first author	title of the study	study design	publication year	country	follow-up time	Total sample size	DN/no-DN	depression/ no-depression	No/mild/severe	male /female	type of diabetes	age	method of depression assessment	diagnostic methods of DN	OR/RR/HR and 95% CI
1	van Steenbergen-Weijenburg KM	More co-morbid depression in patients with Type2 diabetes with multiple complications. An observational study at a specialized outpatient clinic	cross-sectional study	2011	Netherlands	NR	596	194/402	NR	NR	NR	T1DM: 152 ; T2DM: 596	63.2±12.6	PHQ-9	NR	OR 1.75 (1.1-2.77)
2	Habtewold TD	Sociodemographic, clinical, and psychosocial factors associated with depression among type 2 diabetic outpatients in Black Lion General Specialized Hospital, Addis Ababa, Ethiopia: a cross-sectional study	cross-sectional study	2016	Ethiopia	NR	264	69/195	118/146	NR	124/140	T2DM	43.9±10.9	PHQ-9	NR	OR 2.9 ( 1.2-6.7)
3	Takasaki K	Relationship between diabeticnephropathy and depression: a cross-sectional analysis using the DiabetesStudy from the Center of TokyoWomen’s Medical University (DIACET)	cross-sectional study	2016	Tokyo, Japan	NR	2212	2212	825/1387	1387/501/324	1284/928	T1DM: 374 ; T2DM: 1838	60.9±13.7	PHQ-9	Albuminuria+eGFR	proteinuria: mild depression: OR 1.2 (1.06-1.37) moderate to severe depression：OR 1.22 (1.03-1.46 ) eGFR: mild depression: OR 0.97 ( 0.84-1.12) moderate to severe depression：OR 1.02 (0.84-1.23)
4	Ishizawa K	The relationship between depressive symptoms and diabetic complications in elderly patients with diabetes: Analysis using the Diabetes Study from the Center of Tokyo Women's Medical University (DIACET)	cross-sectional study	2016	Tokyo, Japan	20.1 ± 11.3 years	4283	NR	1308/2975	2975/842/466	2626/1657	T1DM:167;T2DM:4116	73 ± 6	PHQ-9	NR	mild depression: OR 1.79（0.87-3.69); severe depression: OR 5.12（2.62-10.00）
5	Campbell KH	Association Between Estimated GFR, Health-Related Quality of Life, and Depression Among Older Adults With Diabetes: The Diabetes and Aging Study	cross-sectional study	2014	America	NR	5805	4583/1222	Major depression: 117	NR	2846/2959	NR	67.2±4.8	PHQ-8	eGFR	eGFR: RR 2.04 (1.06–3.91)
6	W. Katon	Depression and Diabetes: Factors Associated with MajorDepression at 5-Year Follow-Up	cohort study	2009	Washington, USA	5 years	2759	987/1772	Major/Mild：158/2601	NR	1396/1363	NR	age ＞ 60, 1526 (55.1%)	PHQ-9	NR	OR 1.06 (0.65–1.71)
7	Wang X	Investigating Factors Associated with Depressive Symptoms of Chronic Kidney Diseases in China with Type 2 Diabetes	cross-sectional study	2017	Nantong, China	NR	210	NR	45/165	NR	108/102	T2DM	57.66 ± 11.68	HADS	Albuminuria+eGFR	OR 11.755 (3.088–44.744)
8	Roy T	Prevalence of co-morbid depression in out-patients with type 2 diabetes mellitus in Bangladesh	cross-sectional study	2012	Bangladesh	NR	417	18/399	142/275	NR	211/206	T2DM	53.2 ± 7.6	PHQ-9	NR	OR 1.0 (0.5-3.4)
9	Salinero-Fort MA	Prevalence of depression in patients with type 2 diabetes mellitus in Spain (the DIADEMA Study) : results from the MADIABETES cohort	cohort study	2018	Spain	NR	2955	400/2555	592/2363	NR	1534/1421	T2DM	70.2 ±10.6	Diagnostic	NR	OR 1.077 (0.782-1.483)
10	Poongothai S	Association of depression with complications of type 2 diabetes--the Chennai Urban Rural Epidemiology Study (CURES- 102)	cohort study	2011	Indian	NR	847	NR	198/649	NR	383/464	T2DM	non-depression：51.5±10.8； depression：49.1±12.2	PHQ-12	UAER	OR 1.71 (0.87-3.35)
11	Pouwer F	Prevalence of comorbid depression is high in out-patients with Type 1 or Type 2 diabetes mellitus. Results from three out-patient clinics in the Netherlands	cross-sectional study	2010	Netherlands	NR	2055	T1DM: 57/327 T2DM: 133/416	T1DM: 142/242；T2DM: 204/345	NR	T1DM: 62/80 T2DM: 105/99	T1DM T2DM	T1DM: 43±14 T2DM: 61±12	DI	NR	T1DM: OR 1.19 (0.62-2.32) T2DM: OR 0.99 (0.54-1.82)
12	Ahola AJ,	Association between symptoms of depression, diabetes complications and vascular risk factors in four European cohorts of individuals with type 1 diabetes – InterDiane Consortium	cohort study	2020	Four European Union countries	NR	1046	219/827	Depression/non-depression: 140/906 Depression/non-depression in DN: 52/160	NR	481/565	T1DM	35	BDI	UAER/UACR	OR 1.05 (1.03-1.07)
13	Hirai FE	Relationship between Retinopathy Severity, Visual Impairment and Depression in Persons with Long-term Type 1 Diabetes	cohort study	2012	America	25 years	484	235/249	183/301	NR	235/249	T1DM	49.1 ± 9.25	CES-D	NR	OR 1.26 (0.77-2.08)
14	D'Amato C	Diabetic peripheral neuropathic pain is a stronger predictor of depression than other diabetic complications and comorbidities	cross-sectional study	2016	Rome, Italy	NR	181	48/133	35/146	NR	106/75	T1DM: 33 ; T2DM: 148	60.7 ± 11.5	BDI	eGFR	OR 2.19 (0.57-8.45)
15	Yoshida S	Neuropathy is associated with depression independently of health-related quality of life in Japanese patients with diabetes	cross-sectional study	2009	Japan	NR	129	17/112	47/82	NR	58/71	T1DM: 24 ; T2DM: 105	non-depression：54.12±10.31; depression：52.72±10.47	DI	NR	OR 0.69 (0.229-2.11)
16	Sharif S	Frequency of Depression in Patients with Type 2 Diabetes Mellitus and its Relationship with Glycemic Control and Diabetic Microvascular Complications	cross-sectional study	2019	Pakistan	NR	100	14/86	40/60	NR	45/55	T2DM	58.3 ± 12.4	PHQ-9	NR	OR 4.2 (0.83-20.1)
17	Rajput R	Prevalence and predictors of depression and anxiety in patients of diabetes mellitus in a tertiary care center	cross-sectional study	2016	India	NR	410	NR	108/302	NR	197/213	T2DM	54.73±9.9	HDRS	NR	OR 4.41 (2.781-6.994)
18	Raval A	Prevalence and determinants of depression in type 2 diabetes patients in a tertiary care centre	cross-sectional study	2010	India	NR	300	106/194	122/178:	178/54/68	147/153	T2DM	54.2 ± 10.0	PHQ-9	NR	OR 1.81 (1.02-3.21)
19	Khan P	Incidence of Anxiety and Depression Among Patients with Type 2 Diabetes and the Predicting Factors	cross-sectional study	2019	Pakistan	NR	142	17/125	70/72	NR	61/81	T2DM	57.01 ± 11.23	HADS	NR	OR 0.52 (0.181-1.493)
20	AlBekairy A	Exploring Factors Associated with Depression and Anxiety among Hospitalized Patients with Type 2 Diabetes Mellitus	cross-sectional study	2017	Saudi Arabia	NR	158	34/124	85/73	49/27/9	84/74	T2DM	67.2 ± 12.6	HADS	NR	OR 2.56 (1.13-5.798)
21	Bajaj S	Association of depression and its relation with complications in newly diagnosed type 2 diabetes	cross-sectional study	2012	India	NR	60	37/23	26/34	mild/severe：18/8	39/21	T2DM	47.67 ± 9.78	BDI)	NR	OR 4.725 (1.444-15.457)
22	Aljohani W	Prevalence of Depression Among Patients With Type 2 Diabetes at King Abdullah Medical City	cross-sectional study	2021	Kingdom of Saudi Arabia,KSA	NR	267	33/234	195/72	NR	172/95	T2DM	57.88 ± 8.71	PHQ-9	NR	OR 2.97 (1.006-8.77)
23	Albasheer OB	Depression and related risk factors among patients with type 2 diabetes mellitus, Jazan area, KSA: A cross-sectional study	cross-sectional study	2018	Jazan area, KSA	NR	385	14/371	146/239	93/37/16	184/201	T2DM	47.9 ± 11.4	PHQ-9	NR	OR 3.07 (1.01-9.36)
24	Bai JW	Neuropathy and presence of emotional distress and depression in longstanding diabetes: Results from the Canadian study of longevity in type 1 diabetes	cross-sectional study	2017	Canada	NR	323	113/210	46/277	mild/severe：35/11	141/182	T1DM	65.5 ±8.5	GDS	UACR+eGFR	OR 1.32 (1.00-1.72)
Depression causes diabetic nephropathy
1	Yu MK	Associations between Depressive Symptoms and Incident ESRD in a Diabetic Cohort	cohort study	2014	Washington, USA	8.8 years	3886	NR	775/3111	3111/327 /448	2017/1869	T1DM: 153;T2DM: 3733	Age of major depression：59.3 ±13.4；Age of mild depression：64.4 ±13.6；Age of without depression：64.1±13.1	PHQ-9	NR	mild depression: HR 1.08 (0.52-2.25) severe depression：HR:1.85 (1.02-3.33)
2	Yu MK	Diabetes self-care, major depression, and chronic kidney disease in an outpatient diabetic population	cross-sectional study	2013	America	NR	4082	1778/2304	Major /No major: 474/3608	NR	2077/2005	T1DM:452;T2DM:3630	Age of major depression：59.7 ±13.7； Age of non major depression：64.4±13.0	PHQ-9	Albuminuria+eGFR	UACR：OR 1.34 (1.02–1.75) eGFR: OR 1.07 (0.8–1.43)
3	Novak M	Increased Risk of Incident Chronic Kidney Disease, CardiovascularDisease, and Mortality in PatientsWith Diabetes With ComorbidDepression	cohort study	2016	America	NR	933211	180343/750325	340,806 /592,405	NR	175,877/4466	Clinical diagnosis: ICD-9	65±10	Diagnostic	eGFR	HR: 1.18（1.17–1.20）
4	Pan S	Hamilton rating scale for depression-24 (HAM-D24) as a novel predictor for diabetic microvascular complications in type 2 diabetes mellitus patients	cross-sectional study	2017	Shanxi, China	NR	288	20/268	155/133	NR	168/120	T2DM	63.16 ± 10.51	HAM-D 24	UAER	OR: 4.888 (1.126-21.227)
5	Ahola AJ	Depression Is Associated With Progression of Diabetic Nephropathy in Type 1 Diabetes	cohort study	2021	Finnish	9.6 ± 5.4 years	3730	688/3042	NR	NR	1902/1828	T2DM	non DN：35.9; DN：38.6	Diagnostic	UAER	HR 1.315 (1.083-1.597)
6	Horiba Y	Effect of depression on progression to end-stage renal disease or pre-end-stage renal disease death in advanced diabetic nephropathy: A prospective cohort study of the Diabetes Study from the Center of Tokyo Women’s Medical University	cohort study	2021	Tokyo, Japan	4.4 years	486	NR	202/284	284/119/83	345/141	T2DM	67±12	PHQ-9	Albuminuria+eGFR	mild depression: HR 1.124 (0.763-1.656) severe depression: HR 1.451(0.93-2.265)

## Sheet: data extraction
number	year	study	or	ll	hl	tuye	tuye
1	2011	van Steenbergen-Weijenburg	1.75	1.1	2.77	A	cross-sectional study
2	2016	Habtewold	2.9	1.2	6.7	A	cross-sectional study
3	2016a1	Takasaki	1.2	1.06	1.37	A	cross-sectional study
4	2016a2	Takasaki	1.22	1.03	1.46	A	cross-sectional study
5	2016b1	Takasaki	0.97	0.84	1.12	A	cross-sectional study
6	2016b2	Takasaki	1.02	0.84	1.23	A	cross-sectional study
7	2016c	Ishizawa	1.79	0.87	3.69	A	cross-sectional study
8	2016d	Ishizawa	5.12	2.62	10	A	cross-sectional study
9	2013	Campbell	2.04	1.06	3.91	A	cross-sectional study
10	2009	W. Katon	1.06	0.65	1.71	A	cohort study
11	2017	Wang	11.755	3.088	44.744	A	cross-sectional study
12	2012	Roy	1	0.5	3.4	A	cross-sectional study
13	2018	Salinero-Fort	1.077	0.782	1.483	A	cohort study
14	2011	Poongothai	1.71	0.87	3.35	A	cohort study
15	2010	Pouwer (1)	1.19	0.62	2.32	A	cross-sectional study
16	2010	Pouwer (2)	0.99	0.54	1.82	A	cross-sectional study
17	2020	Ahola	1.05	1.03	1.07	A	cohort study
18	2012	Hirai	1.26	0.77	2.08	A	cohort study
19	2016	D'Amato	2.19	0.57	8.45	A	cross-sectional study
20	2009	Yoshida	0.694	0.229	2.11	A	cross-sectional study
21	2019	Sharif	4.2	0.83	20.1	A	cross-sectional study
22	2016	Rajput	4.41	2.781	6.994	A	cross-sectional study
23	2010	Raval	1.81	1.02	3.21	A	cross-sectional study
24	2019	Khan	0.52	0.181	1.493	A	cross-sectional study
25	2017	AlBekairy	2.56	1.13	5.798	A	cross-sectional study
26	2012	Bajaj	4.725	1.444	15.457	A	cross-sectional study
27	2021	Aljohani	2.97	1.006	8.77	A	cross-sectional study
28	2018	Albasheer	3.07	1.01	9.36	A	cross-sectional study
29	2017	Bai	1.32	1	1.72	A	cross-sectional study
30	2014c	Yu	1.08	0.52	2.25	B	cohort study
31	2014d	Yu	1.85	1.02	3.33	B	cohort study
32	2013a	Yu	1.34	1.02	1.75	B	cross-sectional study
33	2013b	Yu	1.07	0.8	1.43	B	cross-sectional study
34	2016	Novak	1.18	1.17	1.2	B	cohort study
35	2017	Pan	4.888	1.126	21.227	B	cross-sectional study
36	2021	Ahola	1.315	1.083	1.597	B	cohort study
37	2021c	Horiba	1.124	0.763	1.656	B	cohort study
38	2021d	Horiba	1.451	0.93	2.265	B	cohort study
Note:A,Diabetic nephropathy causes depression; B, Depression causes diabetic nephropathy
